# Supplementary material for: Highly concentrated trehalose induces prohealing senescence-like state in fibroblasts via CDKN1A/p21
Source: Commun Biol. 2023 Jan 6;6:13. doi: 10.1038/s42003-022-04408-3 (PMC9822918; doi:10.1038/s42003-022-04408-3)
Supplement: Supplementary file 8 — Supplementary Data 1 [file 42003_2022_4408_MOESM8_ESM.xlsx]

## Sheet: Sheet1
Figure 1. Effect of highly concentrated trehalose in the preparation of living skin equivalents.
Fig. 1b
Diameters of LSEs with or without trehalose (100 mg/ml) added in the collagen gel, prepared in the Transwell-COL with 24-mm insert in a six-well culture plate after 2-week airlifting at 37°C.
Vehicle	Trehalose 100 mg/ml
11	24
12	24
12	23
