# Supplementary material for: Highly concentrated trehalose induces prohealing senescence-like state in fibroblasts via CDKN1A/p21
Source: Commun Biol. 2023 Jan 6;6:13. doi: 10.1038/s42003-022-04408-3 (PMC9822918; doi:10.1038/s42003-022-04408-3)
Supplement: Supplementary file 9 — Supplementary Data 2 [file 42003_2022_4408_MOESM9_ESM.xlsx]

## Sheet: Sheet1
Figure 4. Trehalose modulates the expression of senescence and cell cycle arrest-related molecules.
Fig. 4a
real-time qPCR data for CDKN1A mRNA expression (normalized by GAPDH and vehicle control mean)
Vehicle	Treha 30	Treha 100	HA oligo
1.23134	1.76969	9.30567	0.937289
0.590287	4.85953	14.2702	0.595017
1.17837	1.371	14.7457	2.03625
real-time qPCR data for LMNB1 mRNA expression (normalized by GAPDH and vehicle control mean)
Vehicle	Treha 30	Treha 100	HA oligo
0.992293	0.800491	0.338136	0.796018
0.937405	0.791538	0.352588	0.788312
1.0703	0.810868	0.630705	0.549759
Fig. 4d
real-time qPCR data for AURKA mRNA expression (normalized by GAPDH and vehicle control mean)
Vehicle	Treha 30	Treha 100	HA oligo
0.96691	1.16571	1.09488	0.921099
0.852394	1.59138	1.33961	0.823937
1.1807	1.31711	1.39103	1.19943
real-time qPCR data for AURKB mRNA expression (normalized by GAPDH and vehicle control mean)
Vehicle	Treha 30	Treha 100	HA oligo
1.23233	0.879129	0.21805	0.594613
0.574234	3.02519	0.318999	0.610068
1.19344	1.04984	0.412673	1.79716
real-time qPCR data for PLK1 mRNA expression (normalized by GAPDH and vehicle control mean)
Vehicle	Treha 30	Treha 100	HA oligo
0.965122	1.01389	0.667698	0.584187
0.980153	1.00921	0.615054	0.623046
1.05472	0.96432	0.795828	0.708597
real-time qPCR data for MYBL2 mRNA expression (normalized by GAPDH and vehicle control mean)
Vehicle	Treha 30	Treha 100	HA oligo
1.0346	0.619016	0.52335	0.594155
0.955905	0.694464	0.490306	0.551781
1.0095	0.717711	0.495814	0.545901
Fig. 4e
real-time qPCR data for CDKN1A mRNA expression (normalized by GAPDH and vehicle control mean)
Vehicle	Treha 100
0.94873	2.50048
1.03845	2.66449
1.01282	2.7363
real-time qPCR data for LMNB1 mRNA expression (normalized by GAPDH and vehicle control mean)
Vehicle	Treha 100
0.92006	0.081127
0.979477	0.098391
1.10046	0.105097
real-time qPCR data for AURKA mRNA expression (normalized by GAPDH and vehicle control mean)
Vehicle	Treha 100
0.957783	0.283259
1.02505	0.295871
1.01717	0.406755
real-time qPCR data for AURKB mRNA expression (normalized by GAPDH and vehicle control mean)
Vehicle	Treha 100
1.12213	0.275113
0.963908	0.241137
0.913966	0.343453
real-time qPCR data for UBE2C mRNA expression (normalized by GAPDH and vehicle control mean)
Vehicle	Treha 100
0.972947	0.243152
1.0294	0.228452
0.997657	0.227834
real-time qPCR data for PLK1 mRNA expression (normalized by GAPDH and vehicle control mean)
Vehicle	Treha 100
1.1009	0.172488
0.889339	0.164256
1.00976	0.194031
real-time qPCR data for MYBL2 mRNA expression (normalized by GAPDH and vehicle control mean)
Vehicle	Treha 100
0.941518	0.145338
1.06461	0.155084
0.993871	0.150108
