# Supplementary material for: Highly concentrated trehalose induces prohealing senescence-like state in fibroblasts via CDKN1A/p21
Source: Commun Biol. 2023 Jan 6;6:13. doi: 10.1038/s42003-022-04408-3 (PMC9822918; doi:10.1038/s42003-022-04408-3)
Supplement: Supplementary file 10 — Supplementary Data 3 [file 42003_2022_4408_MOESM10_ESM.xlsx]

## Sheet: Sheet1
Figure 5. Trehalose arrests fibroblasts in the G2/M-phase of the cell cycle and triggers senescence-like state with activation of Erk1/2 and Akt.
Fig. 5d
Flow cytometric analysis of DNA damage was performed with the DNA Damage Detection Kit to monitor H2AX with phosphorylated Ser-139 (γH2AX) as a DNA damage marker.
Vehicle	H2O2	Treha
0.672	23.2	1.74
0.816	23	1.43
0.299	17	1.44
Fig. 5h
Flow cytometric analysis of cell cycle distribution was performed with FITC-conjugated anti-BrdU and 7-AAD staining 24 h after vehicle or trehalose (100 mg/ml) treatment.
	Vehicle			TH100
G0/G1	88	88.7	89.1	44.2	43.4	41.8
S	4.86	4.3	4.47	1.91	1.39	2.04
G2/M	4.41	4.37	4.09	48.3	49.3	49.3
