# Supplementary material for: Highly concentrated trehalose induces prohealing senescence-like state in fibroblasts via CDKN1A/p21
Source: Commun Biol. 2023 Jan 6;6:13. doi: 10.1038/s42003-022-04408-3 (PMC9822918; doi:10.1038/s42003-022-04408-3)
Supplement: Supplementary file 11 — Supplementary Data 4 [file 42003_2022_4408_MOESM11_ESM.xlsx]

## Sheet: Sheet1
Figure 6. Trehalose induces an increase in the expression of wound healing-related molecules.
Fig. 6a
real-time qPCR data for EREG mRNA expression (normalized by GAPDH and 0 h control mean)
0 h	vehicle	Treha 30	Treha 100	HA oligo
0.810554	0.76027	2.10793	68.1206	0.852667
1.16863	0.706114	2.03986	76.7791	0.730669
1.02082	0.712712	1.77751	61.9691	1.02845
real-time qPCR data for ARG2 mRNA expression (normalized by GAPDH and 0 h control mean)
0 h	vehicle	Treha 30	Treha 100	HA oligo
0.854061	0.824502	2.14333	34.7479	1.06663
1.12301	0.601517	2.62101	29.0674	0.847637
1.02293	0.771444	1.97006	28.9328	1.42771
real-time qPCR data for CCL2 mRNA expression (normalized by GAPDH and 0 h control mean)
0 h	vehicle	Treha 30	Treha 100	HA oligo
0.815116	0.321683	0.779694	85.9617	0.236335
1.49699	0.249471	1.18958	96.4847	0.189847
0.687899	0.278327	0.655986	96.1951	0.488104
real-time qPCR data for IL1RN mRNA expression (normalized by GAPDH and 0 h control mean)
0 h	vehicle	Treha 30	Treha 100	HA oligo
0.782763	0.425899	5.03275	21.2693	1.46932
1.56569	0.742772	7.1983	20.5017	1.29984
0.65155	0.722706	4.48234	24.8417	0.906614
real-time qPCR data for SPP1 mRNA expression (normalized by GAPDH and 0 h control mean)
0h	vehicle	Treha 30	Treha 100	HA oligo
0.950253	0.120562	0.791262	16.5327	0.0885261
1.31206	0.104154	1.18513	18.2602	0.0800731
0.737683	0.105767	0.629013	15.996	0.219497
real-time qPCR data for VEGFA mRNA expression (normalized by GAPDH and 0 h control mean)
0 h	vehicle	Treha 30	Treha 100	HA oligo
0.889861	0.209787	0.21024	1.35832	0.377707
1.30777	0.200979	0.237552	1.4967	0.268474
0.802369	0.203559	0.168618	1.2659	0.425996
real-time qPCR data for ANGPT2 mRNA expression (normalized by GAPDH and 0 h control mean)
0 h	vehicle	Treha 30	Treha 100	HA oligo
0.79596	0.376173	3.07267	23.9058	0.190509
1.28791	0.18594	9.61314	31.8942	0.158077
0.916134	0.40711	2.82332	37.4264	0.617164
real-time qPCR data for FGF2 mRNA expression (normalized by GAPDH and vehicle control mean)
	vehicle	Treha 30	Treha 100	HA oligo
	1.07705	1.08508	14.8853	0.853095
	0.928544	1.68305	17.7806	0.760798
	0.994409	0.850851	16.9947	1.97777
real-time qPCR data for PGF mRNA expression (normalized by GAPDH and 0 h control mean)
0 h	vehicle	Treha 30	Treha 100	HA oligo
1.12052	0.385783	0.703039	9.26947	0.66677
0.984455	0.36431	0.628218	6.67477	0.612339
0.895029	0.407778	0.588561	5.34356	0.812693
real-time qPCR data for DPT mRNA expression (normalized by GAPDH and 0 h control mean)
0 h	vehilce	Treha 30	Treha 100	HA oligo
0.797759	0.0578263	0.101039	24.0153	0.0838672
1.42991	0.0480145	0.152379	27.6824	0.0514831
0.772327	0.0573756	0.0930461	27.1814	0.144561
Figure 6b. DPT ELISA
ELISA data for DPT
	vehicle	Trehal 30	Treha 100	HA oligo
24 h	622.485	568.678	564.803	750.219
	580.8	560.432	535.116	696.412
	599.354	549.011	578.491	694.846
48 h	629.824	564.803	1290.18	784.358
	549.382	535.116	1336.73	745.436
	656.171	578.491	1276.95	727.006
Fig. 6d
real-time qPCR data for DPT mRNA expression (normalized by GAPDH and vehicle control mean)
Vehicle	Treha 100
0.91	2.15
1.02	2.31
1.06	2.07
real-time qPCR data for EREG mRNA expression (normalized by GAPDH and vehicle control mean)
Vehicle	Treha 100
1.048	2.67
0.971	2.64
0.978	2.73
real-time qPCR data for VEGFA mRNA expression (normalized by GAPDH and vehicle control mean)
Vehicle	Treha 100
0.91	1.16
1	1.28
1.07	1.26
real-time qPCR data for FGF2 mRNA expression (normalized by GAPDH and vehicle control mean)
Vehicle	Treha 100
0.988586	1.34822
1.02136	1.33064
0.990051	1.36015
real-time qPCR data for ANGPT2 mRNA expression (normalized by GAPDH and vehicle control mean)
Vehicle	Treha 100
0.91937	6.75981
0.967468	7.30469
1.11316	7.71851
real-time qPCR data for ARG2 mRNA expression (normalized by GAPDH and vehicle control mean)
Vehicle	Treha 100
0.863	2.428
1.025	2.596
1.11	2.724
real-time qPCR data for CCL2 mRNA expression (normalized by GAPDH and vehicle control mean)
Vehicle	Treha 100
0.916	1.35
1.054	1.325
1.0299	1.319
real-time qPCR data for IL1RN mRNA expression (normalized by GAPDH and vehicle control mean)
Vehicle	Treha 100
0.919	1.645
0.936	1.857
1.144	1.999
real-time qPCR data for PGF mRNA expression (normalized by GAPDH and vehicle control mean)
Vehicle	Treha 100
0.909	2.21
1.049	2.31
1.041	2.447
real-time qPCR data for SPP1 mRNA expression (normalized by GAPDH and vehicle control mean)
Vehicle	Treha 100
0.941	3.77
1.0437	3.892
1.015	3.463
