# Supplementary material for: Highly concentrated trehalose induces prohealing senescence-like state in fibroblasts via CDKN1A/p21
Source: Commun Biol. 2023 Jan 6;6:13. doi: 10.1038/s42003-022-04408-3 (PMC9822918; doi:10.1038/s42003-022-04408-3)
Supplement: Supplementary file 12 — Supplementary Data 5 [file 42003_2022_4408_MOESM12_ESM.xlsx]

## Sheet: Sheet1
Figure 7. CDKN1A is involved in trehalose-induced increase in the mRNA expression of wound healing-related molecules.
Fig. 7
real-time qPCR data for CDKN1A mRNA expression (normalized by GAPDH and control siRNA + vehicle-treated control mean)
vehicle + control siRNA	vehicle + CDKN1A siRNA	Treha 100 + control siRNA	Treha 100 + CDKN1A siRNA
0.954839	0.435088	1.71783	0.340608
1.05024	0.38665	1.71805	0.333655
0.994925	0.366247	1.90768	0.302305
real-time qPCR data for DPT mRNA expression (normalized by GAPDH and control siRNA + vehicle-treated control mean)
vehicle + control siRNA	vehicle + CDKN1A siRNA	Treha 100 + control siRNA	Treha 100 + CDKN1A siRNA
0.979522	0.554072	106.65	41.0542
0.882984	0.483662	138.351	35.9646
1.13749	0.328109	230.748	29.6265
real-time qPCR data for ANGPT2 mRNA expression (normalized by GAPDH and control siRNA + vehicle-treated control mean)
vehicle + control siRNA	vehicle + CDKN1A siRNA	Treha 100 + control siRNA	Treha 100 + CDKN1A siRNA
1.2327	9.23754	42.0003	31.8592
0.788456	7.52965	57.2743	24.2037
0.978847	6.53703	76.3993	21.5649
real-time qPCR data for VEGFA mRNA expression (normalized by GAPDH and control siRNA + vehicle-treated control mean)
vehicle + control siRNA	vehicle + CDKN1A siRNA	Treha 100 + control siRNA	Treha 100 + CDKN1A siRNA
0.947983	1.51347	3.64016	2.00727
0.993011	1.47126	4.53944	1.42922
1.05901	1.24147	4.91996	1.34327
real-time qPCR data for EREG mRNA expression (normalized by GAPDH and control siRNA + vehicle-treated control mean)
vehicle + control siRNA	vehicle + CDKN1A siRNA	Treha 100 + control siRNA	Treha 100 + CDKN1A siRNA
0.979522	0.554072	106.65	41.0542
0.882984	0.483662	138.351	35.9646
1.13749	0.328109	230.748	29.6265
real-time qPCR data for FDF2 mRNA expression (normalized by GAPDH and control siRNA + vehicle-treated control mean)
vehicle + control siRNA	vehicle + CDKN1A siRNA	Treha 100 + control siRNA	Treha 100 + CDKN1A siRNA
1.01947	2.46928	3.95071	3.91673
0.970736	2.3181	4.84532	2.6404
1.0098	1.88275	8.21972	1.55664
