# Supplementary material for: Highly concentrated trehalose induces prohealing senescence-like state in fibroblasts via CDKN1A/p21
Source: Commun Biol. 2023 Jan 6;6:13. doi: 10.1038/s42003-022-04408-3 (PMC9822918; doi:10.1038/s42003-022-04408-3)
Supplement: Supplementary file 13 — Supplementary Data 6 [file 42003_2022_4408_MOESM13_ESM.xlsx]

## Sheet: Sheet1
Figure 8. Graft of dermal substitute with trehalose-treated fibroblasts on nude mice accelerates murine wound closure and angiogenesis.
Fig. 8b
Wound closure was quantified and presented as % wound closure
Vehicle	Trehalose
43.037	62.83
34.07	61.1
35.39	69.52
51.485	81.48
	81.73
Fig. 8e
Quantitative analysis of gap of the wounds in comparison between the trehalose-LSE group and control group (mm).
Vehicle	Trehalose
3.84	2.36
2.96	3.4
4.48	3.54
4.47	1.57
	2.2
Fig. 8g
Quantitative analysis of CD31 positive vessels per field.
Vehicle	Trehalose
18	24
10	25
15	30
15	26
	36
