# Supplementary material for: Highly concentrated trehalose induces prohealing senescence-like state in fibroblasts via CDKN1A/p21
Source: Commun Biol. 2023 Jan 6;6:13. doi: 10.1038/s42003-022-04408-3 (PMC9822918; doi:10.1038/s42003-022-04408-3)
Supplement: Supplementary file 14 — Supplementary Data 7 [file 42003_2022_4408_MOESM14_ESM.xlsx]

## Sheet: Sheet1
Figure 9. Graft of dermal substitute with highly concentrated trehalose-treated fibroblasts on nude mice accelerates wound closure and angiogenesis via CDKN1A.
Fig. 9b
Wound closure was quantified and presented as % wound closure.
Vehicle (Control siRNA)	Trehalose (Control siRNA)	Vehicle (CDKN1A siRNA)	Trehalose (CDKN1A siRNA)
42.105	74.285	50	46.808
26.666	75.609	25	51.219
45.833	84.615	53.846	62.79
45.454	85.294	10.666	55.882
48.148	82.926	18.867	28.333
Fig. 9e
Quantitative analysis of gap of the wounds in comparison between the trehalose-LSE group and control group (mm).
Vehicle (Control siRNA)	Trehalose (Control siRNA)	Vehicle (CDKN1A siRNA)	Trehalose (CDKN1A siRNA)
3.7	1.5	5.25	4.91
5.02	2.24	5.17	4.39
4.86	2.8	2.7	5.31
4.07	3.07	3	4.4
4.99	2.79	3.06	3.27
Fig. 9g
Quantitative analysis of CD31 positive vessels per field.
Vehicle (Control siRNA)	Trehalose (Control siRNA)	Vehicle (CDKN1A siRNA)	Trehalose (CDKN1A siRNA)
24	41	15	16
13	36	16	24
9	55	21	22
10	48	11	20
14	30	13	17
