# Supplementary material for: Highly concentrated trehalose induces prohealing senescence-like state in fibroblasts via CDKN1A/p21
Source: Commun Biol. 2023 Jan 6;6:13. doi: 10.1038/s42003-022-04408-3 (PMC9822918; doi:10.1038/s42003-022-04408-3)
Supplement: Supplementary file 15 — Supplementary Data 8 [file 42003_2022_4408_MOESM15_ESM.xlsx]

## Sheet: Sheet1
Supplementary Figure 1. Effect of highly concentrated trehalose in the preparation of living skin equivalents.
Supplementary Fig. 1c
Diameters of LSEs with and without trehalose added in the collagen gel after 1 week of airlifting at 37°C.
F50
Vehicle	Trehalose 30 mg/ml	Trehalose 100 mg/ml
13	17	24
12	16	24
12	17	25
F27
Vehicle	Trehalose 30 mg/ml	Trehalose 100 mg/ml
14	18	24
14	18	24
13	17	25
F34
Vehicle	Trehalose 30 mg/ml	Trehalose 100 mg/ml
13	15	24
13	15	24
12	14	25
