# Supplementary material for: Highly concentrated trehalose induces prohealing senescence-like state in fibroblasts via CDKN1A/p21
Source: Commun Biol. 2023 Jan 6;6:13. doi: 10.1038/s42003-022-04408-3 (PMC9822918; doi:10.1038/s42003-022-04408-3)
Supplement: Supplementary file 16 — Supplementary Data 9 [file 42003_2022_4408_MOESM16_ESM.xlsx]

## Sheet: Sheet1
Supplementary Figure 2. Quantification of immunostaining of living skin equivalents prepared with or without trehalose (10 and 100 mg/ml).
The numbers of Ki-67 positive cells in the dermal side of LSEs with and without trehalose added in the collagen gel after 1 week of airlifting at 37°C were counted in six randomly selected high-power fields.
Vehicle	Trehalose 10 mg/ml	Trehalose 100 mg/ml
0	0	6
1	1	8
0	0	7
0	2	8
0	4	9
1	1	10
