# Supplementary material for: Highly concentrated trehalose induces prohealing senescence-like state in fibroblasts via CDKN1A/p21
Source: Commun Biol. 2023 Jan 6;6:13. doi: 10.1038/s42003-022-04408-3 (PMC9822918; doi:10.1038/s42003-022-04408-3)
Supplement: Supplementary file 17 — Supplementary Data 10 [file 42003_2022_4408_MOESM17_ESM.xlsx]

## Sheet: Sheet1
Supplementary Figure 7. Trehalose modulates the expression of p21.
p21 positive cells (of total cells, %)
Vehicle	Treha 30	Treha 100
49.6	38.1	83.3
36.76	49.4	88.37
9.73	36.76	86.21
22.8	54.8	77.77
p21 positive intensity/ field
Vehicle	Treha 30	Treha 100
40.8	50.145	57.9
36.8	49.046	53.9
42.6	44.5	58
43.52	39.9	52.2
