# Supplementary material for: Highly concentrated trehalose induces prohealing senescence-like state in fibroblasts via CDKN1A/p21
Source: Commun Biol. 2023 Jan 6;6:13. doi: 10.1038/s42003-022-04408-3 (PMC9822918; doi:10.1038/s42003-022-04408-3)
Supplement: Supplementary file 18 — Supplementary Data 11 [file 42003_2022_4408_MOESM18_ESM.xlsx]

## Sheet: Sheet1
Supplementary Figure 8. Proliferation assay with human dermal fibroblasts treated with trehalose.
Vehicle	Trehalose 10 mg/ml	Trehalose 30 mg/ml	Trehalose 100 mg/ml	vehicle	Sucrose 10 mg/ml	Sucrose 30 mg/ml	Sucrose 100 mg/ml
2.54	2.45	2.55	1.82	2.41	2.59	2.51	1.18
2.48	2.65	2.32	1.75	2.64	2.6	2.54	0.98
2.52	2.44	2.37	1.6	2.65	2.7	2.69	0.93
2.48	2.41	2.48	1.73	2.64	2.59	2.69	0.92
2.63	2.69	2.93	1.92	2.65	2.55	2.44	0.95
