# Supplementary material for: Highly concentrated trehalose induces prohealing senescence-like state in fibroblasts via CDKN1A/p21
Source: Commun Biol. 2023 Jan 6;6:13. doi: 10.1038/s42003-022-04408-3 (PMC9822918; doi:10.1038/s42003-022-04408-3)
Supplement: Supplementary file 19 — Supplementary Data 12 [file 42003_2022_4408_MOESM19_ESM.xlsx]

## Sheet: Sheet1
Supplementary Figure 9. Fluorescent images of trehalose-treated fibroblasts stained with DHE.
Fluorescent intensity per cell
Vehicle	Treha 100
67.8937	581.065
258.103	299.454
124.127	625.705
32.6667	1666.16
75.0065	947.841
	1517.78
