# Supplementary material for: Highly concentrated trehalose induces prohealing senescence-like state in fibroblasts via CDKN1A/p21
Source: Commun Biol. 2023 Jan 6;6:13. doi: 10.1038/s42003-022-04408-3 (PMC9822918; doi:10.1038/s42003-022-04408-3)
Supplement: Supplementary file 20 — Supplementary Data 13 [file 42003_2022_4408_MOESM20_ESM.xlsx]

## Sheet: Sheet1
Supplementary Figure 10. CDKN1A is involved in the promotion of wound healing with the dermal substitute containing trehalose-treated fibroblasts.
real-time qPCR data for CDKN1A mRNA expression (normalized by GAPDH and control siRNA-treated control mean)
Control siRNA	CDKN1A siRNA
1.02	0.25
0.94	0.32
1.02	0.3
